# Supplementary material for: Whole-Genome Methylation Analysis of Female, Male, and Neomale Northern Pike (Esox lucius)
Source: Animals (Basel). 2025 Dec 15;15(24):3594. doi: 10.3390/ani15243594 (PMC12729703; doi:10.3390/ani15243594)
Supplement: Supplementary file 1 [file animals-15-03594-s001.zip › Table S1.xlsx]

## Sheet: Sheet1
GO_Term	Name	Ontology	Percent_DEG	Number_DEG	Percent_bg	Number_bg
GO:0031326	regulation of cellular biosynthetic process	biological_process	7.34	180	4.79	640
GO:2000112	regulation of cellular macromolecule biosynthetic process	biological_process	7.34	180	4.79	640
GO:0006355	regulation of transcription, DNA-templated	biological_process	7.26	178	4.71	629
GO:1903506	regulation of nucleic acid-templated transcription	biological_process	7.26	178	4.71	629
GO:2001141	regulation of RNA biosynthetic process	biological_process	7.26	178	4.71	629
GO:0051252	regulation of RNA metabolic process	biological_process	7.34	180	4.81	643
GO:0019219	regulation of nucleobase-containing compound metabolic process	biological_process	7.34	180	4.84	646
GO:0006351	transcription, DNA-templated	biological_process	7.75	190	5.31	710
GO:0097659	nucleic acid-templated transcription	biological_process	7.75	190	5.31	710
GO:0080090	regulation of primary metabolic process	biological_process	7.42	182	4.99	667
GO:0051171	regulation of nitrogen compound metabolic process	biological_process	7.38	181	4.97	664
GO:0010468	regulation of gene expression	biological_process	7.42	182	4.98	665
GO:0010556	regulation of macromolecule biosynthetic process	biological_process	7.42	182	4.99	667
GO:0009889	regulation of biosynthetic process	biological_process	7.42	182	5	668
GO:0031323	regulation of cellular metabolic process	biological_process	7.42	182	5.05	675
GO:0003677	DNA binding	molecular_function	9.13	224	6.61	883
GO:0140110	transcription regulator activity	molecular_function	5.26	129	3.08	412
GO:0003700	DNA-binding transcription factor activity	molecular_function	4.73	116	2.81	376
GO:0030695	GTPase regulator activity	molecular_function	3.83	94	1.53	205
GO:0019899	enzyme binding	molecular_function	3.71	91	1.49	199
GO:0051020	GTPase binding	molecular_function	3.42	84	1.29	173
GO:0060589	nucleoside-triphosphatase regulator activity	molecular_function	3.83	94	1.6	214
GO:0005085	guanyl-nucleotide exchange factor activity	molecular_function	2.94	72	1.06	142
GO:0043565	sequence-specific DNA binding	molecular_function	2.94	72	1.72	230
GO:0098772	molecular function regulator	molecular_function	5.99	147	4.05	541
GO:0030234	enzyme regulator activity	molecular_function	4.65	114	2.49	333
GO:0004725	protein tyrosine phosphatase activity	molecular_function	1.02	25	0.35	47
GO:0003713	transcription coactivator activity	molecular_function	0.41	10	0.09	12
GO:0005102	signaling receptor binding	molecular_function	2.24	55	2.22	297
GO:0005515	protein binding	molecular_function	37.87	929	30.26	4043
GO_Term	Name	Ontology	Percent_DEG	Number_DEG	Percent_bg	Number_bg
GO:0003677	DNA binding	molecular_function	11.4	95	6.61	883
GO:0003676	nucleic acid binding	molecular_function	16.69	139	11.81	1578
GO:0098772	molecular function regulator	molecular_function	7.2	60	4.05	541
GO:0005085	guanyl-nucleotide exchange factor activity	molecular_function	3.48	29	1.06	142
GO:0008083	growth factor activity	molecular_function	1.92	16	0.76	102
GO:0030545	receptor regulator activity	molecular_function	2.52	21	1.53	205
GO:0030546	receptor activator activity	molecular_function	2.52	21	1.53	205
GO:0048018	receptor ligand activity	molecular_function	2.52	21	1.53	205
GO:0043565	sequence-specific DNA binding	molecular_function	3.6	30	1.72	230
GO:0030695	GTPase regulator activity	molecular_function	4.2	35	1.53	205
