# Supplementary material for: Whole-Genome Methylation Analysis of Female, Male, and Neomale Northern Pike (Esox lucius)
Source: Animals (Basel). 2025 Dec 15;15(24):3594. doi: 10.3390/ani15243594 (PMC12729703; doi:10.3390/ani15243594)
Supplement: Supplementary file 1 [file animals-15-03594-s001.zip › Table S2.xlsx]

## Sheet: Sheet1
GO_Term	Name	Ontology	Percent_DEG	Number_DEG	Percent_bg	Number_bg
GO:0031326	regulation of cellular biosynthetic process	biological_process	7.31	178	4.79	640
GO:2000112	regulation of cellular macromolecule biosynthetic process	biological_process	7.31	178	4.79	640
GO:0006355	regulation of transcription, DNA-templated	biological_process	7.23	176	4.71	629
GO:1903506	regulation of nucleic acid-templated transcription	biological_process	7.23	176	4.71	629
GO:2001141	regulation of RNA biosynthetic process	biological_process	7.23	176	4.71	629
GO:0051252	regulation of RNA metabolic process	biological_process	7.31	178	4.81	643
GO:0006351	transcription, DNA-templated	biological_process	7.76	189	5.31	710
GO:0097659	nucleic acid-templated transcription	biological_process	7.76	189	5.31	710
GO:0080090	regulation of primary metabolic process	biological_process	7.43	181	4.99	667
GO:0019219	regulation of nucleobase-containing compound metabolic process	biological_process	7.31	178	4.84	646
GO:0051171	regulation of nitrogen compound metabolic process	biological_process	7.39	180	4.97	664
GO:0031323	regulation of cellular metabolic process	biological_process	7.43	181	5.05	675
GO:0010468	regulation of gene expression	biological_process	7.39	180	4.98	665
GO:0010556	regulation of macromolecule biosynthetic process	biological_process	7.39	180	4.99	667
GO:0009889	regulation of biosynthetic process	biological_process	7.39	180	5	668
GO:0003677	DNA binding	molecular_function	9.03	220	6.61	883
GO:0019899	enzyme binding	molecular_function	3.82	93	1.49	199
GO:0140110	transcription regulator activity	molecular_function	5.17	126	3.08	412
GO:0051020	GTPase binding	molecular_function	3.53	86	1.29	173
GO:0003700	DNA-binding transcription factor activity	molecular_function	4.68	114	2.81	376
GO:0030695	GTPase regulator activity	molecular_function	3.82	93	1.53	205
GO:0060589	nucleoside-triphosphatase regulator activity	molecular_function	3.82	93	1.6	214
GO:0005085	guanyl-nucleotide exchange factor activity	molecular_function	2.96	72	1.06	142
GO:0043565	sequence-specific DNA binding	molecular_function	2.92	71	1.72	230
GO:0098772	molecular function regulator	molecular_function	5.87	143	4.05	541
GO:0030234	enzyme regulator activity	molecular_function	4.6	112	2.49	333
GO:0016301	kinase activity	molecular_function	8.54	208	5.42	724
GO:0005515	protein binding	molecular_function	38.11	928	30.26	4043
GO:0004672	protein kinase activity	molecular_function	7.76	189	4.79	640
GO:0004725	protein tyrosine phosphatase activity	molecular_function	0.99	24	0.35	47
GO_Term	Name	Ontology	Percent_DEG	Number_DEG	Percent_bg	Number_bg
GO:0003677	DNA binding	molecular_function	10.86	91	6.61	883
GO:0003676	nucleic acid binding	molecular_function	16.23	136	11.81	1578
