# Supplementary material for: Whole-Genome Methylation Analysis of Female, Male, and Neomale Northern Pike (Esox lucius)
Source: Animals (Basel). 2025 Dec 15;15(24):3594. doi: 10.3390/ani15243594 (PMC12729703; doi:10.3390/ani15243594)
Supplement: Supplementary file 1 [file animals-15-03594-s001.zip › Table S3.xlsx]

## Sheet: Sheet1
GO_Term	Name	Ontology	Percent_DEG	Number_DEG	Percent_bg	Number_bg
GO:0007156	homophilic cell adhesion via plasma membrane adhesion molecules	biological_process	2.35	39	0.76	102
GO:0098742	cell-cell adhesion via plasma-membrane adhesion molecules	biological_process	2.35	39	0.76	102
GO:0098609	cell-cell adhesion	biological_process	2.35	39	0.77	103
GO:0006811	ion transport	biological_process	5.54	92	3.32	443
GO:0006664	glycolipid metabolic process	biological_process	0.54	9	0.15	20
GO:0009247	glycolipid biosynthetic process	biological_process	0.54	9	0.15	20
GO:0046467	membrane lipid biosynthetic process	biological_process	0.54	9	0.15	20
GO:1903509	liposaccharide metabolic process	biological_process	0.54	9	0.15	20
GO:0007155	cell adhesion	biological_process	3.01	50	1.21	162
GO:0022610	biological adhesion	biological_process	3.01	50	1.21	162
GO:0006643	membrane lipid metabolic process	biological_process	0.54	9	0.17	23
GO:0055085	transmembrane transport	biological_process	6.8	113	4.47	597
GO:0016020	membrane	cellular_component	25.93	431	20.37	2722
GO:0005216	ion channel activity	molecular_function	5.23	87	2.13	285
GO:0015267	channel activity	molecular_function	5.42	90	2.31	309
GO:0022803	passive transmembrane transporter activity	molecular_function	5.42	90	2.31	309
GO:0015075	ion transmembrane transporter activity	molecular_function	6.08	101	3.08	412
GO:0015318	inorganic molecular entity transmembrane transporter activity	molecular_function	5.72	95	2.85	381
GO:0022857	transmembrane transporter activity	molecular_function	8.3	138	5.24	700
GO:0005215	transporter activity	molecular_function	8.36	139	5.38	719
GO:0005509	calcium ion binding	molecular_function	4.09	68	2.22	297
GO:0015276	ligand-gated ion channel activity	molecular_function	1.99	33	0.85	114
GO:0022834	ligand-gated channel activity	molecular_function	1.99	33	0.89	119
GO:0022836	gated channel activity	molecular_function	1.99	33	0.89	119
GO:0022839	ion gated channel activity	molecular_function	1.99	33	0.89	119
GO:0001733	galactosylceramide sulfotransferase activity	molecular_function	0.3	5	0.05	7
GO:0050694	galactose 3-O-sulfotransferase activity	molecular_function	0.3	5	0.05	7
