# Supplementary material for: Whole-Genome Methylation Analysis of Female, Male, and Neomale Northern Pike (Esox lucius)
Source: Animals (Basel). 2025 Dec 15;15(24):3594. doi: 10.3390/ani15243594 (PMC12729703; doi:10.3390/ani15243594)
Supplement: Supplementary file 1 [file animals-15-03594-s001.zip › Table S4.xlsx]

## Sheet: Sheet1
##Databases: KEGG PATHWAY
##Statistical test method: hypergeometric test / Fisher's exact test
##FDR correction method: Benjamini and Hochberg
#Term	Database	ID	Input number	Background number	P-Value	Corrected P-Value	Input	Hyperlink
Wnt signaling pathway	KEGG PATHWAY	els04310	18	228	0.0493323586243	0.383051	105019421|105030323|105031199|105031608|105025621|105019301|105019395|105018463|105020448|105021394|105019882|105028997|105007501|105013360|105028214|105009368|105010572|105017644	http://www.genome.jp/kegg-bin/show_pathway?els04310/els:105030323%09red/els:105019882%09red/els:105019395%09red/els:105018463%09red/els:105019421%09red/els:105020448%09red/els:105007501%09red/els:105028214%09red/els:105013360%09red/els:105025621%09red/els:105031199%09red/els:105010572%09red/els:105017644%09red/els:105021394%09red/els:105019301%09red/els:105028997%09red/els:105031608%09red/els:105…
Vascular smooth muscle contraction	KEGG PATHWAY	els04270	14	176	0.0726994530401	0.430679	105012681|105006355|105029083|105020933|105010645|105016743|105025896|105029072|105021075|105013359|105025700|105023097|105028888|105020693	http://www.genome.jp/kegg-bin/show_pathway?els04270/els:105025700%09red/els:105020693%09red/els:105010645%09red/els:105025896%09red/els:105020933%09red/els:105012681%09red/els:105016743%09red/els:105013359%09red/els:105021075%09red/els:105029083%09red/els:105023097%09red/els:105006355%09red/els:105029072%09red/els:105028888%09red
Tight junction	KEGG PATHWAY	els04530	75	308	6.55615062486e-06	7.35225462931e-05	105017699|105013223|105023176|105015328|105030354|105030007|105013023|105021508|105011530|105027765|105012742|105022405|105021108|105023800|105013090|105015227|105017817|105011416|105025529|105011263|105027796|105028999|105029539|105024420|105012849|105011021|105028352|105028791|105013598|105012909|105017776|105017753|105019349|105006395|105024237|105020582|105022740|105029493|105029777|105019777…	els:105017699|els:105013223|els:105023176|els:105015328|els:105030354|els:105030007|els:105013023|els:105021508|els:105011530|els:105027765|els:105012742|els:105022405|els:105021108|els:105023800|els:105013090|els:105015227|els:105017817|els:105011416|els:105025529|els:105011263|els:105027796|els:105028999|els:105029539|els:105024420|els:105012849|els:105011021|els:105028352|els:105028791|els:105…	105017699|105013223|105023176|105015328|105030354|105030007|105013023|105021508|105011530|105027765|105012742|105022405|105021108|105023800|105013090|105015227|105017817|105011416|105025529|105011263|105027796|105028999|105029539|105024420|105012849|105011021|105028352|105028791|105013598|105012909|105017776|105017753|105019349|105006395|105024237|105020582|105022740|105029493|105029777|105019777…	http://www.genome.jp/kegg-bin/show_pathway?els04530/els:105021721%09red/els:105011263%09red/els:105019777%09red/els:105028352%09red/els:105027765%09red/els:105017961%09red/els:105013754%09red/els:105030354%09red/els:105015227%09red/els:105009682%09red/els:105028999%09red/els:105013223%09red/els:105031053%09red/els:105013023%09red/els:105016680%09red/els:105017271%09red/els:105023176%09red/els:105…
TGF-beta signaling pathway	KEGG PATHWAY	els04350	42	141	1.53955310316e-05	0.000127215703787	105012052|105010856|105021653|105014007|105015804|105030804|105015523|105027529|105020940|105023521|105022431|105006515|105022664|105012782|105019529|105025159|105013550|105008963|105027026|105023261|105023679|105019915|105023527|105019386|105007271|105024677|105012109|105007022|105014556|105005850|105010706|105031430|105020390|105016248|105025736|105021636|105030895|105029935|105025802|105013596…	els:105012052|els:105010856|els:105021653|els:105014007|els:105015804|els:105030804|els:105015523|els:105027529|els:105020940|els:105023521|els:105022431|els:105006515|els:105022664|els:105012782|els:105019529|els:105025159|els:105013550|els:105008963|els:105027026|els:105023261|els:105023679|els:105019915|els:105023527|els:105019386|els:105007271|els:105024677|els:105012109|els:105007022|els:105…	105012052|105010856|105021653|105014007|105015804|105030804|105015523|105027529|105020940|105023521|105022431|105006515|105022664|105012782|105019529|105025159|105013550|105008963|105027026|105023261|105023679|105019915|105023527|105019386|105007271|105024677|105012109|105007022|105014556|105005850|105010706|105031430|105020390|105016248|105025736|105021636|105030895|105029935|105025802|105013596…	http://www.genome.jp/kegg-bin/show_pathway?els04350/els:105014556%09red/els:105030895%09red/els:105010856%09red/els:105005850%09red/els:105024677%09red/els:105015804%09red/els:105029935%09red/els:105025802%09red/els:105031430%09red/els:105025736%09red/els:105020940%09red/els:105025163%09red/els:105010706%09red/els:105014007%09red/els:105023521%09red/els:105021653%09red/els:105015523%09red/els:105…
Regulation of actin cytoskeleton	KEGG PATHWAY	els04810	94	312	8.02786591213e-11	4.20124982735e-09	105006835|105017791|105026577|105024782|105018344|105016618|105024545|105025839|105006773|105014938|105009268|105024092|105019915|105017470|105020693|105016680|105020291|105014941|105026813|105030020|105012762|105022289|105031063|105018852|105031270|105012855|105031069|109614625|105011763|105012566|105015056|105027811|105012849|105006515|105024273|105022605|105024071|105024074|105020029|105022032…	els:105006835|els:105017791|els:105026577|els:105024782|els:105018344|els:105016618|els:105024545|els:105025839|els:105006773|els:105014938|els:105009268|els:105024092|els:105019915|els:105017470|els:105020693|els:105016680|els:105020291|els:105014941|els:105026813|els:105030020|els:105012762|els:105022289|els:105031063|els:105018852|els:105031270|els:105012855|els:105031069|els:109614625|els:105…	105006835|105017791|105026577|105024782|105018344|105016618|105024545|105025839|105006773|105014938|105009268|105024092|105019915|105017470|105020693|105016680|105020291|105014941|105026813|105030020|105012762|105022289|105031063|105018852|105031270|105012855|105031069|109614625|105011763|105012566|105015056|105027811|105012849|105006515|105024273|105022605|105024071|105024074|105020029|105022032…	http://www.genome.jp/kegg-bin/show_pathway?els04810/els:105013718%09red/els:105031063%09red/els:105029118%09red/els:105031069%09red/els:105014902%09red/els:105017296%09red/els:105006515%09red/els:105017523%09red/els:105012371%09red/els:105016345%09red/els:105016184%09red/els:105029045%09red/els:105025839%09red/els:105010802%09red/els:105031171%09red/els:105028130%09red/els:105012147%09red/els:105…
Phosphatidylinositol signaling system	KEGG PATHWAY	els04070	42	137	8.66684722746e-06	8.1095162336e-05	105030417|105027760|105021568|105012700|105029118|105017428|105015056|106023667|105017521|105018577|105025138|105013964|105024545|105017751|105018666|105018471|105015741|105015588|105017520|105029822|105022032|105016798|105017006|105017693|105011838|109614610|105024794|105020950|109614581|105010721|105025667|117594092|105015144|105021916|105022141|105007252|105027324|105016301|105015473|105029605…	els:105030417|els:105027760|els:105021568|els:105012700|els:105029118|els:105017428|els:105015056|els:106023667|els:105017521|els:105018577|els:105025138|els:105013964|els:105024545|els:105017751|els:105018666|els:105018471|els:105015741|els:105015588|els:105017520|els:105029822|els:105022032|els:105016798|els:105017006|els:105028068|els:105011838|els:109614610|els:105024794|els:105020950|els:109…	105030417|105027760|105021568|105012700|105029118|105017428|105015056|106023667|105017521|105018577|105025138|105013964|105024545|105017751|105018666|105018471|105015741|105015588|105017520|105029822|105022032|105016798|105017006|105028068|105011838|109614610|105024794|105020950|109614581|105010721|105025667|105020950|105015144|105021916|105022141|105007252|105027324|105016301|105028068|105029605…	http://www.genome.jp/kegg-bin/show_pathway?els04070/els:109614581%09red/els:105027760%09red/els:105024794%09red/els:105018577%09red/els:105015588%09red/els:105011838%09red/els:105015144%09red/els:105029118%09red/els:105026133%09red/els:105027324%09red/els:105016301%09red/els:105029605%09red/els:105010721%09red/els:109614610%09red/els:105013964%09red/els:105017751%09red/els:105017178%09red/els:105…
mTOR signaling pathway	KEGG PATHWAY	els04150	55	217	4.21573172355e-05	0.000330934940299	105013207|105028098|105031608|105007408|105021612|105018344|105011530|105031540|105021568|105023805|105012411|105025197|105012273|105029118|105013803|105027876|105016672|105017614|105019437|105024545|105018004|105019009|105019954|105022623|105024967|105023472|105006906|105025917|105020633|105023679|105023092|105021234|105029531|105007143|105020262|105026828|105029120|105016530|105006544|105020639…	els:105013207|els:105028098|els:105031608|els:105007408|els:105021612|els:105018344|els:105011530|els:105031540|els:105021568|els:105023805|els:105012411|els:105025197|els:105012273|els:105029118|els:105013803|els:105027876|els:105016672|els:105017614|els:105019437|els:105024545|els:105018004|els:105019009|els:105019954|els:105022623|els:105024967|els:105023472|els:105006906|els:105025917|els:105…	105013207|105028098|105031608|105007408|105021612|105018344|105011530|105031540|105021568|105023805|105012411|105025197|105012273|105029118|105013803|105027876|105016672|105017614|105019437|105024545|105018004|105019009|105019954|105022623|105024967|105023472|105006906|105025917|105020633|105023679|105023092|105021234|105029531|105007143|105020262|105026828|105029120|105016530|105006544|105020639…	http://www.genome.jp/kegg-bin/show_pathway?els04150/els:109614581%09red/els:105024008%09red/els:105013207%09red/els:105025197%09red/els:105027683%09red/els:105007408%09red/els:105028098%09red/els:105012273%09red/els:105024774%09red/els:105024438%09red/els:105024967%09red/els:105029118%09red/els:105026133%09red/els:105018463%09red/els:105006906%09red/els:105027876%09red/els:105015733%09red/els:105…
Melanogenesis	KEGG PATHWAY	els04916	50	151	1.95292983671e-07	3.83262480454e-06	105013207|105011947|105031608|105007408|105018488|105021653|105017693|105021568|105018344|105025197|105010241|105017520|105017521|105027876|105025700|105006515|105019437|105011546|105023416|105020639|105024967|105020262|105019954|105020771|105026335|105028098|105023092|105025802|105024066|105021646|105017783|105012109|105029531|105005964|105015473|105006137|105025668|105023682|105024438|105024630…	els:105013207|els:105011947|els:105031608|els:105007408|els:105018488|els:105021653|els:105028068|els:105021568|els:105018344|els:105025197|els:105010241|els:105017520|els:105017521|els:105027876|els:105025700|els:105006515|els:105019437|els:105011546|els:105023416|els:105020639|els:105024967|els:105020262|els:105019954|els:105020771|els:105026335|els:105028098|els:105023092|els:105025802|els:105…	105013207|105011947|105031608|105007408|105018488|105021653|105028068|105021568|105018344|105025197|105010241|105017520|105017521|105027876|105025700|105006515|105019437|105011546|105023416|105020639|105024967|105020262|105019954|105020771|105026335|105028098|105023092|105025802|105024066|105021646|105016260|105012109|105029531|105005964|105028068|105006137|105025668|105023682|105024438|105024630…	http://www.genome.jp/kegg-bin/show_pathway?els04916/els:105026335%09red/els:105024066%09red/els:105013207%09red/els:105025197%09red/els:105007408%09red/els:105028098%09red/els:105024630%09red/els:105025802%09red/els:105024438%09red/els:105024967%09red/els:105027325%09red/els:105020989%09red/els:105018488%09red/els:105016121%09red/els:105018463%09red/els:105027876%09red/els:105021653%09red/els:105…
MAPK signaling pathway	KEGG PATHWAY	els04010	133	437	5.49522487747e-15	8.62750305762e-13	105017798|105027765|105012190|105016195|105018344|105024464|105028214|105024466|105015321|105008290|105017897|105022623|105024071|105025839|105023094|105023097|105006906|105025429|105020186|105031053|105021721|105011671|105027776|105023364|105020697|105023568|105012986|105023895|105023521|105021508|105016206|105027683|105025419|105023235|105012765|105010856|105031374|105011762|105011763|105015058…	els:105017798|els:105027765|els:105012190|els:105016195|els:105018344|els:105024464|els:105028214|els:105024466|els:105015321|els:105008290|els:105017897|els:105022623|els:105024071|els:105025839|els:105023094|els:105023097|els:105006906|els:105025429|els:105020186|els:105031053|els:105021721|els:105011671|els:105027776|els:105023364|els:105020697|els:105023568|els:105012986|els:105023895|els:105…	105017798|105027765|105012190|105016195|105018344|105024464|105028214|105024466|105015321|105008290|105017897|105022623|105024071|105025839|105023094|105023097|105006906|105025429|105020186|105031053|105021721|105011671|105027776|105023364|105020697|105023568|105012986|105023895|105023521|105021508|105016206|105027683|105025419|105023235|105012765|105010856|105031374|105011762|105011763|105015058…	http://www.genome.jp/kegg-bin/show_pathway?els04010/els:105021721%09red/els:105006198%09red/els:105013561%09red/els:105028802%09red/els:105028214%09red/els:105029501%09red/els:105010896%09red/els:105030709%09red/els:105018300%09red/els:105017296%09red/els:105006515%09red/els:105023094%09red/els:105023097%09red/els:105007393%09red/els:105026527%09red/els:105019386%09red/els:105011671%09red/els:105…
Gap junction	KEGG PATHWAY	els04540	44	143	4.96946820601e-06	6.00158852572e-05	105011947|105023176|105030354|105027646|105027760|105022141|105010241|105015227|105018344|105012273|105017428|105017520|105017521|105026828|105006515|105023174|105013598|105023416|105014146|105006024|105025839|105024074|106024783|105013090|105017006|105031171|105021652|105023713|105013604|105007309|105010645|105021646|105030015|105025700|105021568|105005964|105026875|105011252|105015751|105006031…	els:105011947|els:105023176|els:105030354|els:105027646|els:105027760|els:105022141|els:105010241|els:105015227|els:105018344|els:105012273|els:105017428|els:105017520|els:105017521|els:105026828|els:105006515|els:105023174|els:105013598|els:105023416|els:105014146|els:105006024|els:105025839|els:105024074|els:106024783|els:105013090|els:105017006|els:105031171|els:105021652|els:105023713|els:105…	105011947|105023176|105030354|105027646|105027760|105022141|105010241|105015227|105018344|105012273|105017428|105017520|105017521|105026828|105006515|105023174|105013598|105023416|105014146|105006024|105025839|105024074|106024783|105013090|105017006|105031171|105021652|105023713|105013604|105007309|105010645|105021646|105030015|105025700|105021568|105005964|105026875|105011252|105015751|105006031…	http://www.genome.jp/kegg-bin/show_pathway?els04540/els:105027760%09red/els:105016680%09red/els:105026335%09red/els:105015227%09red/els:105012273%09red/els:105006031%09red/els:105023176%09red/els:105030354%09red/els:105006024%09red/els:105010645%09red/els:105016121%09red/els:105026875%09red/els:105021652%09red/els:105007309%09red/els:105015751%09red/els:105010241%09red/els:105006515%09red/els:105…
Focal adhesion	KEGG PATHWAY	els04510	102	298	2.25987302833e-14	1.77400032724e-12	105017798|105006835|105024782|105018344|105027876|105015244|105024545|105007961|105025839|105009268|105031053|105019915|105008273|105022684|105031453|105020693|105024470|105019059|105016680|105020291|105014941|105026813|105018292|105012762|105022289|105018852|105029045|105031069|109614625|105012371|105021234|105027950|105029395|105010576|105016672|105006515|105018127|105022605|105024074|105023608…	els:105017798|els:105006835|els:105024782|els:105018344|els:105027876|els:105015244|els:105024545|els:105007961|els:105025839|els:105009268|els:105031053|els:105019915|els:105008273|els:105022684|els:105031453|els:105020693|els:105024470|els:105019059|els:105016680|els:105020291|els:105014941|els:105026813|els:105018292|els:105012762|els:105022289|els:105018852|els:105029045|els:105031069|els:109…	105017798|105006835|105024782|105018344|105027876|105015244|105024545|105007961|105025839|105009268|105031053|105019915|105008273|105022684|105031453|105020693|105024470|105019059|105016680|105020291|105014941|105026813|105018292|105012762|105022289|105018852|105029045|105031069|109614625|105012371|105021234|105027950|105029395|105010576|105016672|105006515|105018127|105022605|105024074|105023608…	http://www.genome.jp/kegg-bin/show_pathway?els04510/els:105012371%09red/els:105012273%09red/els:105014395%09red/els:105029118%09red/els:105031069%09red/els:105022787%09red/els:105023668%09red/els:105008273%09red/els:105017753%09red/els:105006515%09red/els:105017523%09red/els:105031183%09red/els:105016345%09red/els:105020240%09red/els:105029045%09red/els:105025839%09red/els:105031171%09red/els:105…
ErbB signaling pathway	KEGG PATHWAY	els04012	45	125	1.14670757614e-07	2.57190127791e-06	105012762|105018852|105010904|105024630|105021731|105019806|105021568|105012371|105020948|105021234|105018344|105006467|105012273|105010576|105029118|105027876|105026828|105017614|105015016|105024545|105017523|105020771|105021508|105031053|105031363|105014725|105019386|105008046|105018577|105006515|105022090|105024470|105023568|109614581|105013964|105016195|105030442|105010528|105016680|105015144…	els:105012762|els:105018852|els:105010904|els:105024630|els:105021731|els:105019806|els:105021568|els:105012371|els:105020948|els:105021234|els:105018344|els:105006467|els:105012273|els:105010576|els:105029118|els:105027876|els:105026828|els:105017614|els:105015016|els:105024545|els:105017523|els:105020771|els:105021508|els:105031053|els:105031363|els:105014725|els:105019386|els:105008046|els:105…	105012762|105018852|105010904|105024630|105021731|105019806|105021568|105012371|105020948|105021234|105018344|105006467|105012273|105010576|105029118|105027876|105026828|105017614|105015016|105024545|105017523|105020771|105021508|105031053|105031363|105014725|105019386|105008046|105018577|105006515|105022090|105024470|105023568|109614581|105013964|105016195|105030442|105010528|105016680|105015144…	http://www.genome.jp/kegg-bin/show_pathway?els04012/els:109614581%09red/els:105016680%09red/els:105018852%09red/els:105012371%09red/els:105012273%09red/els:105030442%09red/els:105029935%09red/els:105010904%09red/els:105029118%09red/els:105024470%09red/els:105021508%09red/els:105018577%09red/els:105018344%09red/els:105010528%09red/els:105027876%09red/els:105020948%09red/els:105031009%09red/els:105…
ECM-receptor interaction	KEGG PATHWAY	els04512	41	118	8.65642895951e-07	1.51006594071e-05	105023668|105018082|105029045|105022289|105031183|105021067|105022114|105027950|105024782|105018083|105008273|105028690|105010880|105015244|105007961|105006835|105018127|105026687|105008843|105022787|105014289|105007307|105016498|105022684|117592792|105011397|105016513|105031453|105014395|105013931|105017888|105018330|105018331|105015143|105016345|105014941|105013321|105006761|105019946|105017913…	els:105023668|els:105018082|els:105029045|els:105022289|els:105031183|els:105021067|els:105022114|els:105027950|els:105024782|els:105018083|els:105008273|els:105028690|els:105010880|els:105015244|els:105007961|els:105006835|els:105018127|els:105026687|els:105008843|els:105022787|els:105014289|els:105007307|els:105016498|els:105022684|els:105008273|els:105011397|els:105016513|els:105031453|els:105…	105023668|105018082|105029045|105022289|105031183|105021067|105022114|105027950|105024782|105018083|105008273|105028690|105010880|105015244|105007961|105006835|105018127|105026687|105008843|105022787|105014289|105007307|105016498|105022684|105008273|105011397|105016513|105031453|105014395|105013931|105017888|105018330|105018331|105015143|105016345|105014941|105013321|105006761|105019946|105017913…	http://www.genome.jp/kegg-bin/show_pathway?els04512/els:105015244%09red/els:105016345%09red/els:105017888%09red/els:105018082%09red/els:105018083%09red/els:105022787%09red/els:105023668%09red/els:105016513%09red/els:105008273%09red/els:105018127%09red/els:105014941%09red/els:105031453%09red/els:105017753%09red/els:105017913%09red/els:105022289%09red/els:105006761%09red/els:105019946%09red/els:105…
Cellular senescence	KEGG PATHWAY	els04218	62	229	2.50178603257e-06	3.57073097375e-05	105013205|105022267|105010856|105027760|105031540|105022797|105013573|105026629|105011762|105029427|105021234|105029501|105018344|105006991|105017404|105028214|105017428|105029118|105007737|105014189|105029983|105017614|105024545|105013596|105028005|105012782|105022141|105029926|105027026|105014281|105008769|105017006|105017693|105006198|105019386|105020240|105029411|105030135|105030709|105017479…	els:105013205|els:105022267|els:105010856|els:105027760|els:105031540|els:105022797|els:105013573|els:105026629|els:105011762|els:105029427|els:105021234|els:105029501|els:105018344|els:105006991|els:105017404|els:105028214|els:105017428|els:105029118|els:105007737|els:105014189|els:105029983|els:105017614|els:105024545|els:105013596|els:105028005|els:105012782|els:105022141|els:105029926|els:105…	105013205|105022267|105010856|105027760|105031540|105022797|105013573|105026629|105011762|105029427|105021234|105029501|105018344|105006991|105017404|105028214|105017428|105029118|105007737|105014189|105029983|105017614|105024545|105013596|105028005|105012782|105022141|105029926|105027026|105014281|105008769|105017006|105028068|105006198|105019386|105020240|105029411|105030135|105030709|105017479…	http://www.genome.jp/kegg-bin/show_pathway?els04218/els:105020693%09red/els:109614581%09red/els:105027760%09red/els:105026629%09red/els:105006198%09red/els:105014753%09red/els:105008769%09red/els:105010856%09red/els:105013205%09red/els:105005850%09red/els:105011762%09red/els:105029427%09red/els:105028214%09red/els:105029256%09red/els:105029501%09red/els:105029935%09red/els:105029118%09red/els:105…
Cell adhesion molecules (CAMs)	KEGG PATHWAY	els04514	69	267	2.78772751696e-06	3.64727683469e-05	105020722|105011872|105011701|105010317|105012764|105022280|105012520|105015778|105014007|105015483|105024872|105031145|105017817|105006124|105012942|105021610|105006738|105028392|105017753|105024549|105025721|105025657|105028780|105024237|105020582|105028598|105005787|105022604|105028772|105029777|105028866|105015441|105009232|105029045|105007307|105030007|105011880|105010909|105030506|105019811…	els:105020722|els:105011872|els:105011701|els:105010317|els:105012764|els:105022280|els:105012520|els:105015778|els:105014007|els:105015483|els:105024872|els:105031145|els:105017817|els:105006124|els:105012942|els:105021610|els:105006738|els:105028392|els:105017753|els:105024549|els:105025721|els:105025657|els:105028780|els:105024237|els:105020582|els:105028598|els:105005787|els:105022604|els:105…	105020722|105011872|105011701|105010317|105012764|105022280|105012520|105015778|105014007|105015483|105024872|105031145|105017817|105006124|105012942|105021610|105006738|105028392|105017753|105024549|105025721|105025657|105028780|105024237|105020582|105028598|105005787|105022604|105028772|105029777|105028866|105015441|105009232|105029045|105007307|105030007|105011880|105020722|105030506|105019811…	http://www.genome.jp/kegg-bin/show_pathway?els04514/els:105015778%09red/els:105028780%09red/els:105030007%09red/els:105012520%09red/els:105024872%09red/els:105019665%09red/els:105017279%09red/els:105011701%09red/els:105011872%09red/els:105024204%09red/els:105025739%09red/els:105031145%09red/els:105017339%09red/els:105015483%09red/els:105028866%09red/els:105017684%09red/els:105027825%09red/els:105…
Calcium signaling pathway	KEGG PATHWAY	els04020	80	321	1.56496070864e-06	2.45698831256e-05	105011947|105017693|105030417|105031277|105030514|105025948|105006625|105027760|109614625|105012190|105029427|105008418|105013090|105030898|105011838|105011275|105019515|105016834|105026810|105017520|105013466|105017428|105025138|105013964|105017751|105025293|105024166|105018487|105015741|105022141|105025839|105023097|105025292|105007309|105017521|105020771|105020360|105026335|105017006|105020186…	els:105011947|els:105028068|els:105030417|els:105031277|els:105030514|els:105025948|els:105006625|els:105027760|els:109614625|els:105012190|els:105029427|els:105008418|els:105013090|els:105030898|els:105011838|els:105011275|els:105019515|els:105016834|els:105026810|els:105017520|els:105013466|els:105017428|els:105025138|els:105013964|els:105017751|els:105025293|els:105024166|els:105018487|els:105…	105011947|105028068|105030417|105031277|105030514|105025948|105006625|105027760|109614625|105012190|105029427|105008418|105013090|105030898|105011838|105011275|105019515|105016834|105026810|105017520|105013466|105017428|105025138|105013964|105017751|105025293|105024166|105018487|105015741|105022141|105025839|105023097|105025292|105007309|105017521|105020771|105020360|105026335|105017006|105020186…	http://www.genome.jp/kegg-bin/show_pathway?els04020/els:105024166%09red/els:105027760%09red/els:105016806%09red/els:105006198%09red/els:105026335%09red/els:105013561%09red/els:105008816%09red/els:105029133%09red/els:105020360%09red/els:105029427%09red/els:105029501%09red/els:105011838%09red/els:105025948%09red/els:105018487%09red/els:105025839%09red/els:105026133%09red/els:105013466%09red/els:105…
Apelin signaling pathway	KEGG PATHWAY	els04371	55	203	8.78100483893e-06	8.1095162336e-05	105023749|105011947|105022265|105022267|105031277|105018344|105027760|105012663|109614625|105010241|105011763|105026577|105012315|105016191|105012566|105014655|105017428|105017520|105017521|105025700|105017614|105013596|105023416|105028671|105024071|105012280|105012281|105021234|105006613|105013090|105021252|105017908|105012885|105025293|105017693|105021646|105011113|105006515|105005964|105021441…	els:105023749|els:105011947|els:105022265|els:105022267|els:105031277|els:105018344|els:105027760|els:105012663|els:109614625|els:105010241|els:105011763|els:105026577|els:105012315|els:105016191|els:105012566|els:105014655|els:105017428|els:105017520|els:105017521|els:105025700|els:105017614|els:105013596|els:105023416|els:105028671|els:105024071|els:105012280|els:105012281|els:105021234|els:105…	105023749|105011947|105022265|105022267|105031277|105018344|105027760|105012663|109614625|105010241|105011763|105026577|105012315|105016191|105012566|105014655|105017428|105017520|105017521|105025700|105017614|105013596|105023416|105028671|105024071|105012280|105012281|105021234|105006613|105013090|105021252|105017908|105012885|105025293|105028068|105021646|105011113|105006515|105005964|105021441…	http://www.genome.jp/kegg-bin/show_pathway?els04371/els:105026577%09red/els:105027760%09red/els:105012566%09red/els:105014655%09red/els:105005850%09red/els:105012792%09red/els:105011763%09red/els:105024071%09red/els:105012315%09red/els:105022265%09red/els:105022267%09red/els:105012663%09red/els:105023749%09red/els:105022109%09red/els:105012885%09red/els:105016121%09red/els:105025293%09red/els:105…
AGE-RAGE signaling pathway in diabetic complications	KEGG PATHWAY	els04933	47	166	1.50011646202e-05	0.000127215703787	105030417|105031053|105010856|105031183|105031624|105018344|105028214|105029118|105017520|105007737|105018577|105025138|105013964|105024545|105013596|105017308|105012782|105013211|105027026|105017521|105021252|105022787|105021234|105016498|105030013|109614581|105025226|105006515|105005850|105007252|105017614|105021568|105008843|105023568|105011377|105016513|105023788|105023553|105023895|105015144…	els:105030417|els:105031053|els:105010856|els:105031183|els:105031624|els:105018344|els:105028214|els:105029118|els:105017520|els:105007737|els:105018577|els:105025138|els:105013964|els:105024545|els:105013596|els:105017308|els:105012782|els:105013211|els:105027026|els:105017521|els:105021252|els:105022787|els:105021234|els:105016498|els:105030013|els:109614581|els:105025226|els:105006515|els:105…	105030417|105031053|105010856|105031183|105031624|105018344|105028214|105029118|105017520|105007737|105018577|105025138|105013964|105024545|105013596|105017308|105012782|105013211|105027026|105017521|105021252|105022787|105021234|105016498|105030013|109614581|105025226|105006515|105005850|105007252|105017614|105021568|105008843|105023568|105011377|105016513|105023788|105023553|105023895|105015144…	http://www.genome.jp/kegg-bin/show_pathway?els04933/els:109614581%09red/els:105024065%09red/els:105010856%09red/els:105005850%09red/els:105013211%09red/els:105028214%09red/els:105015144%09red/els:105027305%09red/els:105029118%09red/els:105026133%09red/els:105007737%09red/els:105022787%09red/els:105016513%09red/els:105018344%09red/els:105023521%09red/els:105031453%09red/els:105013964%09red/els:105…
Adrenergic signaling in cardiomyocytes	KEGG PATHWAY	els04261	77	250	1.76341072073e-09	5.53710966308e-08	105011947|105019170|105023646|105012281|105021441|105029133|105021568|105006995|105011474|105013090|105006991|105021234|105011275|105011263|105010241|105030679|105012354|105017521|105028252|105024420|105011329|105017614|105028060|105022485|105011546|105026133|105023416|105018430|105012280|105023094|105023097|105031141|105020771|105026862|105026335|105016205|105025950|105023056|105026810|105017693…	els:105011947|els:105019170|els:105023646|els:105012281|els:105021441|els:105029133|els:105021568|els:105006995|els:105022485|els:105013090|els:105006991|els:105021234|els:105011275|els:105011263|els:105010241|els:105030679|els:105012354|els:105017521|els:105028252|els:105024420|els:105011329|els:105017614|els:105028060|els:105022485|els:105011546|els:105026133|els:105023416|els:105018430|els:105…	105011947|105019170|105023646|105012281|105021441|105029133|105021568|105006995|105022485|105013090|105006991|105021234|105011275|105011263|105010241|105030679|105012354|105017521|105028252|105024420|105011329|105017614|105028060|105022485|105011546|105026133|105023416|105018430|105012280|105023094|105023097|105031141|105020771|105026862|105026335|105016205|105014188|105023056|105026810|105028068…	http://www.genome.jp/kegg-bin/show_pathway?els04261/els:105011263%09red/els:105020693%09red/els:105026810%09red/els:105016806%09red/els:105026335%09red/els:105013561%09red/els:105028252%09red/els:105023895%09red/els:105029133%09red/els:105021500%09red/els:105016205%09red/els:105025293%09red/els:105031141%09red/els:105019170%09red/els:105024630%09red/els:105012354%09red/els:105018430%09red/els:105…
Adherens junction	KEGG PATHWAY	els04520	48	125	8.72933733865e-09	2.28417660361e-07	105011872|105007703|105010317|105029522|105021653|105031069|105017971|105022331|105017470|105014125|105027834|105006124|105013596|105019433|105016672|105006515|105017776|105012782|105025721|105028598|105022623|105023472|105014938|105023109|105025529|105009232|105023679|105020889|105012109|105017961|105005850|105021072|105017355|105027398|105016680|105022906|105015751|105012855|105012979|105023521…	els:105011872|els:105007703|els:105010317|els:105029522|els:105021653|els:105031069|els:105017971|els:105022331|els:105017470|els:105014125|els:105027834|els:105006124|els:105013596|els:105019433|els:105016672|els:105006515|els:105017776|els:105012782|els:105025721|els:105028598|els:105022623|els:105023472|els:105014938|els:105023109|els:105025529|els:105009232|els:105023679|els:105020889|els:105…	105011872|105007703|105010317|105029522|105021653|105031069|105017971|105022331|105017470|105014125|105027834|105006124|105013596|105019433|105016672|105006515|105017776|105012782|105025721|105028598|105022623|105023472|105014938|105023109|105025529|105009232|105023679|105020889|105012109|105017961|105005850|105021072|105017355|105027398|105016680|105011872|105015751|105012855|105012979|105023521…	http://www.genome.jp/kegg-bin/show_pathway?els04520/els:105016680%09red/els:105017961%09red/els:105005850%09red/els:105029522%09red/els:105025802%09red/els:105028598%09red/els:105011872%09red/els:105028728%09red/els:105031069%09red/els:105020989%09red/els:105017355%09red/els:105014125%09red/els:105010317%09red/els:105006124%09red/els:105017776%09red/els:105021653%09red/els:105016672%09red/els:105…
--------------------
#Term	Database	ID	Input number	Background number	P-Value	Corrected P-Value	Input	KEGG_ID/KO	Entrez_ID	Hyperlink
--------------------
#Term	Database	ID	Input number	Background number	P-Value	Corrected P-Value	Input	KEGG_ID/KO	Entrez_ID	Hyperlink
--------------------
