# Supplementary material for: Whole-Genome Methylation Analysis of Female, Male, and Neomale Northern Pike (Esox lucius)
Source: Animals (Basel). 2025 Dec 15;15(24):3594. doi: 10.3390/ani15243594 (PMC12729703; doi:10.3390/ani15243594)
Supplement: Supplementary file 1 [file animals-15-03594-s001.zip › Table S5.xlsx]

## Sheet: Sheet1
##Databases: KEGG PATHWAY
##Statistical test method: hypergeometric test / Fisher's exact test
##FDR correction method: Benjamini and Hochberg
#Term	Database	ID	Input number	Background number	P-Value	Corrected P-Value	Input	Hyperlink
Wnt signaling pathway	KEGG PATHWAY	els04310	76	228	9.09215365858e-11	4.63699836588e-09	105013207|105028098|105027783|105021564|105007703|105017520|105031060|105026369|105021675|105013573|105020448|105018224|105031624|105014125|105025621|105007501|105021060|105025197|105024967|105028214|105013042|105010572|105018463|105009368|105027876|105017521|105019437|105019882|105019301|105019386|105021394|105020639|105023092|105026922|105018283|105025639|105020994|105030759|105020771|105020433…	http://www.genome.jp/kegg-bin/show_pathway?els04310/els:105014125%09red/els:105029256%09red/els:105006198%09red/els:105030323%09red/els:105025197%09red/els:105031060%09red/els:105007501%09red/els:105013994%09red/els:105028098%09red/els:105019421%09red/els:105027783%09red/els:105013042%09red/els:105011933%09red/els:105014055%09red/els:105025802%09red/els:105019301%09red/els:105018224%09red/els:105…
Vascular smooth muscle contraction	KEGG PATHWAY	els04270	51	176	3.2824301066e-06	3.58722718792e-05	105021675|105027760|105008738|105010241|105026577|105008632|105029072|105010599|105017520|105017521|105015559|105012681|105017428|105006515|105024273|105017308|105022141|105013193|105013359|105023097|105026335|105021252|105023679|105026316|105019915|105028802|105020933|105026488|105010645|105021646|105025896|105013561|105021075|105013718|105025700|105021568|105005964|105021073|105028888|105020693…	http://www.genome.jp/kegg-bin/show_pathway?els04270/els:105020693%09red/els:105026577%09red/els:105026316%09red/els:105026335%09red/els:105013561%09red/els:105013718%09red/els:105012792%09red/els:105027760%09red/els:105029072%09red/els:105026252%09red/els:105026133%09red/els:105005964%09red/els:105013359%09red/els:105021675%09red/els:105010645%09red/els:105016121%09red/els:105028802%09red/els:105…
Tight junction	KEGG PATHWAY	els04530	71	308	4.24955599697e-05	0.000342201088177	105030007|105013223|105023176|105015328|105030354|105013023|105021508|105021675|105011530|105027765|105008738|105021108|105023800|105015227|105017817|105011416|105011263|105027796|105028999|105021252|105019433|105012849|105011021|105028352|105028791|105012909|105019915|105017776|105017753|105019349|105029493|105024237|105020582|105022740|105029777|105029539|105025529|105020637|105023679|105031053…	http://www.genome.jp/kegg-bin/show_pathway?els04530/els:105021721%09red/els:105011263%09red/els:105016680%09red/els:105028352%09red/els:105027765%09red/els:105017961%09red/els:105030007%09red/els:105030354%09red/els:105015227%09red/els:105009682%09red/els:105029741%09red/els:105031053%09red/els:105013023%09red/els:105017271%09red/els:105023176%09red/els:105019915%09red/els:105031069%09red/els:105…
TGF-beta signaling pathway	KEGG PATHWAY	els04350	44	141	3.15945369691e-06	3.58722718792e-05	105012052|105031060|105010856|105021653|105031234|105014007|105015804|105014556|105015523|105027529|105030804|105023521|105022431|105006515|105022664|105012782|105019529|105013550|105008963|105027026|105020940|105023261|105023679|105019915|105023527|105019386|105007271|105024677|105012109|105007022|105005850|105010706|105019421|105031430|105020390|105016248|105025736|105021636|105030895|105029935…	http://www.genome.jp/kegg-bin/show_pathway?els04350/els:105014556%09red/els:105030895%09red/els:105010856%09red/els:105005850%09red/els:105024677%09red/els:105019421%09red/els:105015804%09red/els:105029935%09red/els:105025802%09red/els:105031060%09red/els:105031430%09red/els:105025736%09red/els:105020940%09red/els:105025163%09red/els:105010706%09red/els:105014007%09red/els:105023521%09red/els:105…
Regulation of actin cytoskeleton	KEGG PATHWAY	els04810	92	312	2.3492889423e-10	8.98603020431e-09	105006835|105017791|105026577|105015328|105018344|105016618|105024545|105025839|105006773|105014938|105009268|105010802|105019915|105017470|105020693|105016680|105020291|105014941|105026813|105012114|105022289|105031063|105018852|105031270|105012855|105031069|109614625|105011763|105012566|105015056|105027811|105012849|105006515|105024273|105024071|105024074|105020029|105031171|105014287|105007304…	http://www.genome.jp/kegg-bin/show_pathway?els04810/els:105012465%09red/els:105013718%09red/els:105031063%09red/els:105029118%09red/els:105031069%09red/els:105014902%09red/els:105017296%09red/els:105006515%09red/els:105017523%09red/els:105012371%09red/els:105016345%09red/els:105016184%09red/els:105030419%09red/els:105007304%09red/els:105029045%09red/els:105025839%09red/els:105010802%09red/els:105…
Phosphatidylinositol signaling system	KEGG PATHWAY	els04070	44	137	1.69928841538e-06	2.85306895226e-05	105015056|105030417|105027760|105021568|105012700|105011838|105029118|105017428|105029544|106023667|105017521|105018577|105025138|105013964|105024545|105017751|105018666|105018471|105015741|105015588|105017520|105029822|105016798|105017006|105017693|105014287|109614610|105024794|105020950|105028228|109614581|105010721|105025667|117594092|105015144|105021916|105022141|105007252|105027324|105016301…	http://www.genome.jp/kegg-bin/show_pathway?els04070/els:109614581%09red/els:105027760%09red/els:105024794%09red/els:105029544%09red/els:105018577%09red/els:105015588%09red/els:105011838%09red/els:105015144%09red/els:105029118%09red/els:105026133%09red/els:105027324%09red/els:105016301%09red/els:105025667%09red/els:105010721%09red/els:109614610%09red/els:105013964%09red/els:105014287%09red/els:105…
Melanogenesis	KEGG PATHWAY	els04916	46	151	3.26234377757e-06	3.58722718792e-05	105013207|105031608|105007703|105018488|105021653|105017693|105008738|105018344|105024967|105010241|105017520|105017521|105027876|105025700|105006515|105019437|105023416|105025197|105020639|105023092|105031009|105020771|105026335|105028098|105026316|105027325|105024066|105021646|105017783|105012109|105029531|105005964|105021568|105006137|105025668|105023682|105024630|105018463|105013994|105016121…	http://www.genome.jp/kegg-bin/show_pathway?els04916/els:105026316%09red/els:105026335%09red/els:105024066%09red/els:105013207%09red/els:105025197%09red/els:105013994%09red/els:105028098%09red/els:105024630%09red/els:105025802%09red/els:105024967%09red/els:105027325%09red/els:105020989%09red/els:105018488%09red/els:105016121%09red/els:105018463%09red/els:105027876%09red/els:105015733%09red/els:105…
MAPK signaling pathway	KEGG PATHWAY	els04010	130	437	2.8870034555e-14	2.20855764346e-12	105017798|105027765|105012190|105016195|105018344|105024464|105028214|105024466|105015321|105008290|105017897|105022623|105024071|105025839|105025838|105023097|105006906|105025429|105020186|105031053|105021721|105031192|105027776|105023364|105020697|105023568|105023895|105023521|105021508|105016206|105027683|105025419|105023235|105012765|105010856|105031374|105011762|105011763|105015058|105012273…	http://www.genome.jp/kegg-bin/show_pathway?els04010/els:105021721%09red/els:105006198%09red/els:105013561%09red/els:105028802%09red/els:105028214%09red/els:105029501%09red/els:105013563%09red/els:105030709%09red/els:105018300%09red/els:105017296%09red/els:105006515%09red/els:105023094%09red/els:105023097%09red/els:105008046%09red/els:105026527%09red/els:105019386%09red/els:105011671%09red/els:105…
Gap junction	KEGG PATHWAY	els04540	45	143	2.0451967804e-06	2.85306895226e-05	105027760|105030015|105023176|105030354|105027646|105021652|105008738|105010241|105015227|105018344|105012273|105017428|105017520|105017521|105026828|105006515|105023174|105023416|105014146|105006024|105022141|105025839|105024074|106024783|105028593|105026335|105017006|105031171|105026316|105023713|105013604|105007309|105010645|105021646|105025700|105005964|105031325|105021568|105011252|105015751…	http://www.genome.jp/kegg-bin/show_pathway?els04540/els:105026316%09red/els:105016680%09red/els:105026335%09red/els:105015227%09red/els:105012273%09red/els:105027760%09red/els:105006031%09red/els:105023176%09red/els:105030354%09red/els:105006024%09red/els:105010645%09red/els:105016121%09red/els:105026875%09red/els:105021652%09red/els:105007309%09red/els:105015751%09red/els:105010241%09red/els:105…
Focal adhesion	KEGG PATHWAY	els04510	106	298	5.93014854009e-16	9.07312726634e-14	105017798|105006835|105018344|105027876|105015244|105024545|105007961|105025839|105022628|105009268|105031053|105019915|105008273|105022684|105031453|105020693|105024470|105019059|105016680|105020291|105014941|105026813|105018292|105022289|105023024|105018852|105029045|105031069|105031183|105012371|105021234|105027950|105029395|105010576|105016672|105006515|105018127|105024074|105020240|105023608…	http://www.genome.jp/kegg-bin/show_pathway?els04510/els:105012465%09red/els:105013563%09red/els:105012371%09red/els:105012273%09red/els:105018224%09red/els:105014395%09red/els:105029118%09red/els:105031069%09red/els:105022787%09red/els:105023668%09red/els:105008273%09red/els:105025693%09red/els:105017753%09red/els:105006515%09red/els:105017523%09red/els:105031183%09red/els:105016345%09red/els:105…
ErbB signaling pathway	KEGG PATHWAY	els04012	45	125	9.65479544637e-08	2.11026243328e-06	105018852|105010904|105024630|105021731|105009136|105019806|105021568|105012371|105020948|105021234|105018344|105006467|105012273|105010576|105029118|105027876|105026828|105017614|105015016|105024545|105017523|105020771|105021508|105031053|105031363|105014725|105019386|105008046|105018577|105006515|105022090|105024470|105023568|109614581|105013964|105016195|105030442|105010528|105016680|105015144…	http://www.genome.jp/kegg-bin/show_pathway?els04012/els:109614581%09red/els:105016680%09red/els:105018852%09red/els:105012371%09red/els:105012273%09red/els:105030442%09red/els:105029935%09red/els:105010904%09red/els:105029118%09red/els:105024470%09red/els:105021508%09red/els:105018577%09red/els:105010528%09red/els:105027876%09red/els:105020948%09red/els:105031009%09red/els:105013964%09red/els:105…
Endocytosis	KEGG PATHWAY	els04144	79	359	6.30806898031e-05	0.000482567276994	105011920|105023173|105011081|105026715|105013611|105009012|105018344|105016680|105031186|105012258|105029527|105031234|105012742|105020781|105015221|105010630|105030390|105006897|105013163|105015056|105028342|105005850|105014287|105019433|105016672|105013664|105006167|105023125|105017776|105012782|105015079|105015824|105022740|105018292|105017481|105023472|105029144|105013754|105020631|105011722…	http://www.genome.jp/kegg-bin/show_pathway?els04144/els:105016386%09red/els:105016680%09red/els:105013611%09red/els:105013082%09red/els:105021728%09red/els:105015221%09red/els:105010630%09red/els:105024006%09red/els:105005850%09red/els:105012523%09red/els:105023472%09red/els:105013163%09red/els:105029110%09red/els:105029527%09red/els:105013664%09red/els:105029144%09red/els:105023173%09red/els:105…
ECM-receptor interaction	KEGG PATHWAY	els04512	41	118	7.42180533913e-07	1.41942027111e-05	105023668|105023024|105029045|105022289|105031183|105021067|105022114|105027950|105018082|105018083|105008273|105028690|105010880|105015244|105007961|105006835|105018127|105026687|105008843|105022787|105014289|105007307|105016498|105012465|105022684|117592792|105016513|105031453|105014395|105013931|105017888|105018330|105018331|105015143|105016345|105014941|105013321|105006761|105019946|105017913…	http://www.genome.jp/kegg-bin/show_pathway?els04512/els:105012465%09red/els:105010880%09red/els:105015244%09red/els:105014395%09red/els:105016345%09red/els:105017888%09red/els:105018082%09red/els:105018083%09red/els:105022787%09red/els:105023668%09red/els:105016513%09red/els:105008273%09red/els:105018127%09red/els:105014941%09red/els:105031453%09red/els:105017753%09red/els:105017913%09red/els:105…
Cellular senescence	KEGG PATHWAY	els04218	61	229	3.82832823489e-06	3.88409425215e-05	105022797|105022267|105010856|105027760|105031540|105013573|105026629|105011762|105029427|105021234|105029501|105018344|105017404|105028214|105017428|105029118|105006198|105014189|105029983|105017614|114838104|105024545|105013596|105028005|105012782|105022141|105029926|105027026|105014281|105008769|105017006|105017693|105007737|105019386|105020240|105029411|105030135|105030709|105017479|105006515…	http://www.genome.jp/kegg-bin/show_pathway?els04218/els:105020693%09red/els:109614581%09red/els:105027760%09red/els:105026629%09red/els:105006198%09red/els:105008769%09red/els:105010856%09red/els:105005850%09red/els:105011762%09red/els:105029427%09red/els:105028214%09red/els:105029256%09red/els:105029501%09red/els:105029935%09red/els:105018224%09red/els:105029118%09red/els:105022267%09red/els:105…
Cell adhesion molecules (CAMs)	KEGG PATHWAY	els04514	68	267	4.06179791075e-06	3.88409425215e-05	105020722|105030007|105011701|105010317|105012764|105022280|105006182|105012520|105015778|105014007|105015483|105024872|105031145|105017817|105006124|105012942|105021610|105028772|105006738|105028392|105017753|105025721|105025657|105028780|105024237|105020582|105028598|105005787|105024602|105029777|105028866|105015441|105029045|105007307|105012465|105011880|105010909|105024553|105019811|105012269…	http://www.genome.jp/kegg-bin/show_pathway?els04514/els:105012465%09red/els:105016573%09red/els:105028780%09red/els:105030007%09red/els:105012520%09red/els:105024872%09red/els:105019665%09red/els:105017279%09red/els:105011701%09red/els:105011872%09red/els:105010317%09red/els:105025739%09red/els:105031145%09red/els:105017339%09red/els:105015483%09red/els:105015778%09red/els:105017684%09red/els:105…
Calcium signaling pathway	KEGG PATHWAY	els04020	76	321	1.07283672775e-05	9.11911218592e-05	105031277|105011838|105023045|105030417|105030514|105025948|105027760|105008738|105012190|105029427|105008418|105025293|105008632|105008655|105011275|105019515|105016834|105026810|105017520|105013466|105017428|105025138|105013964|105017751|105024166|105015741|105022141|105013359|105025839|105023097|105025292|105017521|105020771|105025891|105026335|105017006|105020186|105025950|105017693|105018786…	http://www.genome.jp/kegg-bin/show_pathway?els04020/els:105024166%09red/els:105027760%09red/els:105016806%09red/els:105006198%09red/els:105026335%09red/els:105013561%09red/els:105008816%09red/els:105029427%09red/els:105029501%09red/els:105011838%09red/els:105025948%09red/els:105008655%09red/els:105025839%09red/els:105026133%09red/els:105013466%09red/els:105013359%09red/els:105018577%09red/els:105…
Apelin signaling pathway	KEGG PATHWAY	els04371	57	203	2.05122604411e-06	2.85306895226e-05	105023749|105031277|105022265|105022267|105031060|105027760|105012663|105008738|105010241|105011763|105026577|105012315|105016191|105018344|105014655|105017428|105017520|105017521|105025700|105017614|105013596|105023416|109614625|105028671|105012792|105024071|105012280|105012281|105021234|105006613|105021252|105017908|105026316|105025293|105013359|105021646|105011113|105006515|105005964|105021441…	http://www.genome.jp/kegg-bin/show_pathway?els04371/els:105026577%09red/els:105026316%09red/els:105012566%09red/els:105014655%09red/els:105005850%09red/els:105012792%09red/els:105011763%09red/els:105027760%09red/els:105024071%09red/els:105031060%09red/els:105012315%09red/els:105022265%09red/els:105022267%09red/els:105005964%09red/els:105023749%09red/els:105022109%09red/els:105012885%09red/els:105…
AGE-RAGE signaling pathway in diabetic complications	KEGG PATHWAY	els04933	48	166	6.57756830164e-06	5.91981147148e-05	105030417|105031053|105010856|105031183|105031624|105018344|105028214|105029118|105017520|105016498|105018577|105025138|105013964|105024545|105013596|105017308|105012782|105013211|105027026|105017521|105021252|105022787|105021234|105007737|105030013|109614581|105025226|105006515|105005850|105023458|105007252|105017614|105021568|105008843|105023568|105011377|105016513|105023788|105023553|105031060…	http://www.genome.jp/kegg-bin/show_pathway?els04933/els:109614581%09red/els:105024065%09red/els:105010856%09red/els:105005850%09red/els:105013211%09red/els:105028214%09red/els:105015144%09red/els:105031060%09red/els:105029118%09red/els:105026133%09red/els:105023788%09red/els:105022787%09red/els:105016513%09red/els:105018344%09red/els:105023521%09red/els:105031453%09red/els:105013964%09red/els:105…
Adrenergic signaling in cardiomyocytes	KEGG PATHWAY	els04261	71	250	8.57830027379e-08	2.11026243328e-06	105012281|105019170|105017520|105021441|105012566|105022286|105008738|105011474|105031141|105021234|105010552|105011275|105011263|105010241|105030679|105012354|105017521|105028252|105011329|105017614|105028060|105022485|105025293|105026133|105023416|105018430|105012280|105023094|105023097|106024841|105020771|105026862|105026335|105016205|105025950|105026316|105026810|105017693|105031192|105021646…	http://www.genome.jp/kegg-bin/show_pathway?els04261/els:105011263%09red/els:105020693%09red/els:105026316%09red/els:105016806%09red/els:105026335%09red/els:105013561%09red/els:105028252%09red/els:105023895%09red/els:105021500%09red/els:105016205%09red/els:105031141%09red/els:105019170%09red/els:105024630%09red/els:105012354%09red/els:105018814%09red/els:105031374%09red/els:105026810%09red/els:105…
Adherens junction	KEGG PATHWAY	els04520	49	125	2.95386262742e-09	9.03881963992e-08	105011872|105007310|105010317|105031060|105030419|105029522|105021653|105031069|105017971|105022331|105017470|105014125|105027834|105006124|105007703|105013596|105019433|105016672|105006515|105017776|105012782|105025721|105028598|105022623|105023472|105014938|105023109|105025529|105023679|105020889|105012109|105017961|105005850|105021072|105017355|105027398|105016680|105022906|105015751|105012855…	http://www.genome.jp/kegg-bin/show_pathway?els04520/els:105016680%09red/els:105017961%09red/els:105031060%09red/els:105005850%09red/els:105029522%09red/els:105025802%09red/els:105028598%09red/els:105011872%09red/els:105028728%09red/els:105031069%09red/els:105020989%09red/els:105017355%09red/els:105014125%09red/els:105010317%09red/els:105006124%09red/els:105017776%09red/els:105021653%09red/els:105…
--------------------
#Term	Database	ID	Input number	Background number	P-Value	Corrected P-Value	Input	KEGG_ID/KO	Entrez_ID	Hyperlink
--------------------
#Term	Database	ID	Input number	Background number	P-Value	Corrected P-Value	Input	KEGG_ID/KO	Entrez_ID	Hyperlink
--------------------
