# Supplementary material for: Whole-Genome Methylation Analysis of Female, Male, and Neomale Northern Pike (Esox lucius)
Source: Animals (Basel). 2025 Dec 15;15(24):3594. doi: 10.3390/ani15243594 (PMC12729703; doi:10.3390/ani15243594)
Supplement: Supplementary file 1 [file animals-15-03594-s001.zip › Table S6.xlsx]

## Sheet: Sheet1
##Databases: KEGG PATHWAY
##Statistical test method: hypergeometric test / Fisher's exact test
##FDR correction method: Benjamini and Hochberg
#Term	Database	ID	Input number	Background number	P-Value	Corrected P-Value	Input	Hyperlink
Wnt signaling pathway	KEGG PATHWAY	els04310	36	228	0.00291974223247	0.0303653192177	105031608|105021675|106024317|105026612|105008738|105031624|105014125|105029501|105021060|105028214|105017520|105009368|105025698|105007863|105025639|105020994|105020771|105020433|105031053|105031199|105029532|105005870|105031197|105012109|105009057|105021568|105030718|105017644|105010896|105029772|105023248|105028997|105025621|105018762|105007952|105020989	http://www.genome.jp/kegg-bin/show_pathway?els04310/els:105010896%09red/els:105005870%09red/els:105028214%09red/els:105029501%09red/els:105025639%09red/els:105020989%09red/els:105021675%09red/els:106024317%09red/els:105012109%09red/els:105007952%09red/els:105017520%09red/els:105017644%09red/els:105025698%09red/els:105009368%09red/els:105020433%09red/els:105020639%09red/els:105026612%09red/els:105…
Purine metabolism	KEGG PATHWAY	els00230	33	191	0.00120409641877	0.0156533	105011947|105016904|105026200|105014790|105025987|105016968|105030948|105006537|105012681|105018654|105024371|105023619|105014487|105018803|105021740|105020993|105026846|105027270|105008115|105017847|105021646|105012108|105021075|105029558|105014502|105005859|105008143|105011333|105024671|105024737|105020768|105022399|105006625	http://www.genome.jp/kegg-bin/show_pathway?els00230/els:105025987%09red/els:105024371%09red/els:105016968%09red/els:105021740%09red/els:105017847%09red/els:105016904%09red/els:105026200%09red/els:105005859%09red/els:105024737%09red/els:105006625%09red/els:105008115%09red/els:105006537%09red/els:105018654%09red/els:105014487%09red/els:105021075%09red/els:105023924%09red/els:105011333%09red/els:105…
Phosphatidylinositol signaling system	KEGG PATHWAY	els04070	23	137	0.00823276645335	0.0675953	105021568|105030718|105011662|105017428|105029544|105017520|105022523|105020458|105013964|105024545|105026926|106023667|105029822|105016798|105014287|105027324|105024794|105020950|105028228|105022141|105028642|105016301|105025109	http://www.genome.jp/kegg-bin/show_pathway?els04070/els:105024794%09red/els:105029544%09red/els:105027324%09red/els:105020458%09red/els:105013964%09red/els:105016301%09red/els:105022141%09red/els:105017520%09red/els:105017428%09red/els:105028642%09red/els:105024545%09red/els:105016798%09red/els:105011662%09red/els:105029822%09red/els:105028228%09red/els:105014287%09red/els:105020950%09red/els:105…
Neuroactive ligand-receptor interaction	KEGG PATHWAY	els04080	97	574	1.25529448635e-07	9.79129699352e-06	105026170|105010010|114839650|109614602|105009742|105026579|105027877|105022810|105024702|105016694|105025651|105007598|105025151|105011339|105027272|105013466|105007042|105007436|105026893|105015160|105013588|105026775|105030026|105011960|105011961|105025980|105026228|105023300|105007334|105026650|105020907|114839824|105007228|105019433|117594410|105006004|105021682|105017167|105024075|105026031…	http://www.genome.jp/kegg-bin/show_pathway?els04080/els:105021682%09red/els:105025636%09red/els:105019312%09red/els:105011439%09red/els:105014620%09red/els:105026650%09red/els:106024640%09red/els:105010010%09red/els:105014707%09red/els:105014254%09red/els:105018022%09red/els:105016916%09red/els:105026775%09red/els:105016694%09red/els:105029609%09red/els:105019433%09red/els:105011960%09red/els:105…
Metabolic pathways	KEGG PATHWAY	els01100	200	1786	0.00464607619022	0.0452992428547	105020447|105018871|105021617|105007724|105007055|105030102|105014377|105009744|105022890|105007682|105030533|105013943|105029544|105018267|105028515|105029172|105024013|105005859|105015172|105014487|105012020|105030989|105018803|105021740|105006476|105009022|105027060|105027270|105021602|105022523|105029305|105010646|105011674|105022529|105009756|105029558|105021354|105021355|105014502|105006133…	http://www.genome.jp/kegg-bin/show_pathway?els01100/els:105017847%09red/els:105027517%09red/els:105018871%09red/els:105006194%09red/els:105018873%09red/els:105011662%09red/els:105016904%09red/els:105022890%09red/els:105006820%09red/els:105024371%09red/els:105024737%09red/els:105009099%09red/els:105024733%09red/els:105010646%09red/els:105017357%09red/els:105020622%09red/els:105019628%09red/els:105…
Melanogenesis	KEGG PATHWAY	els04916	29	151	0.000554053867909	0.00785749121762	105011947|105031608|105020622|105009780|105018488|105009057|105008738|105030718|105017520|105011546|105023699|105012809|105023619|105007863|105018411|105020771|105005870|105021646|105012109|105012108|105029532|105021568|105006137|105023248|105029772|105017175|105018654|105007952|105020989	http://www.genome.jp/kegg-bin/show_pathway?els04916/els:105023699%09red/els:105005870%09red/els:105020989%09red/els:105018488%09red/els:105020622%09red/els:105018654%09red/els:105007952%09red/els:105017520%09red/els:105012809%09red/els:105017175%09red/els:105020771%09red/els:105012109%09red/els:105012108%09red/els:105009780%09red/els:105029532%09red/els:105008738%09red/els:105029772%09red/els:105…
MAPK signaling pathway	KEGG PATHWAY	els04010	76	437	1.09212285504e-06	4.25927913467e-05	105020378|105013205|105023045|105022267|105020716|105012190|106024317|105027019|105005890|105008738|105013024|105016195|105014125|105015567|105029501|105021234|105014025|105017540|105008413|105028214|105024466|105024467|105012120|105013161|105020724|105008290|105026822|105029164|105026527|105025313|105016331|105016333|105025839|105023097|105006651|105027026|105014602|105020225|105008776|105020186…	http://www.genome.jp/kegg-bin/show_pathway?els04010/els:105021721%09red/els:105029255%09red/els:105010087%09red/els:105020697%09red/els:105011408%09red/els:105023937%09red/els:105013205%09red/els:105005877%09red/els:105026314%09red/els:105027148%09red/els:105029501%09red/els:105023139%09red/els:105031374%09red/els:105025839%09red/els:105022267%09red/els:105013024%09red/els:105017540%09red/els:105…
Herpes simplex virus 1 infection	KEGG PATHWAY	els05168	56	392	0.00203266716098	0.0226497197938	105018952|114839842|105022289|106024498|105010382|105023315|105013575|117595616|105017367|114839824|106023899|105019697|105028579|105013925|105012098|105026926|105023888|105009874|105026061|114830150|105024545|105029844|105021865|105023886|105023885|105025313|105023553|109615482|105020452|106023756|105026808|105009232|105027437|105011918|105021234|105009518|105012469|105022689|105005943|114828690…	http://www.genome.jp/kegg-bin/show_pathway?els05168/els:109615482%09red/els:105021234%09red/els:105009518%09red/els:105018952%09red/els:105023794%09red/els:114840347%09red/els:105012469%09red/els:105030086%09red/els:105011918%09red/els:105030083%09red/els:105028584%09red/els:105023553%09red/els:105029851%09red/els:105009874%09red/els:105013321%09red/els:105023883%09red/els:106023924%09red/els:106…
GnRH signaling pathway	KEGG PATHWAY	els04912	30	136	5.54282229867e-05	0.00144113379765	105011947|105013575|105008738|105030718|105006991|105019863|105017428|105017520|105016655|105013161|105012809|105023619|105008776|105007863|105023097|105023458|105020771|105020225|105028736|105031053|105021721|105005870|105021646|105012108|105019998|105021568|105029083|105023248|105018654|105022141	http://www.genome.jp/kegg-bin/show_pathway?els04912/els:105021721%09red/els:105005870%09red/els:105013161%09red/els:105016655%09red/els:105018654%09red/els:105019863%09red/els:105029083%09red/els:105022141%09red/els:105023097%09red/els:105012809%09red/els:105023458%09red/els:105017428%09red/els:105013575%09red/els:105017520%09red/els:105012108%09red/els:105020225%09red/els:105008738%09red/els:105…
Gap junction	KEGG PATHWAY	els04540	28	143	0.000524971380757	0.00785749121762	105011947|105013575|105021568|105030718|105019863|105017428|105017520|105013161|105023699|105012809|105019226|105023619|105025839|105018411|105022141|105006206|105013604|105007309|105021646|105012108|105019998|105008738|105006031|105017175|105018654|106024783|105026875|105024655	http://www.genome.jp/kegg-bin/show_pathway?els04540/els:105023699%09red/els:105006031%09red/els:105013161%09red/els:105024655%09red/els:105026875%09red/els:105018654%09red/els:105007309%09red/els:105019863%09red/els:105022141%09red/els:105017520%09red/els:105012809%09red/els:105017175%09red/els:105017428%09red/els:105013575%09red/els:105012108%09red/els:105006206%09red/els:105013604%09red/els:105…
ErbB signaling pathway	KEGG PATHWAY	els04012	28	125	7.68636548689e-05	0.00149884126994	105026593|105013575|105013349|105009136|105021568|105016195|105030718|105021234|105013161|105012434|105013925|105013964|105024545|105012809|105026926|105007863|105020771|105011583|105031053|105021731|105005870|105019998|105028781|105010528|105023248|105031363|105023139|105026243	http://www.genome.jp/kegg-bin/show_pathway?els04012/els:105005870%09red/els:105026593%09red/els:105013161%09red/els:105011583%09red/els:105010528%09red/els:105013964%09red/els:105023139%09red/els:105013925%09red/els:105012809%09red/els:105012434%09red/els:105024545%09red/els:105013575%09red/els:105021731%09red/els:105019998%09red/els:105026243%09red/els:105031053%09red/els:105031363%09red/els:105…
ECM-receptor interaction	KEGG PATHWAY	els04512	26	118	0.000170640036017	0.0029577606243	105031043|105022289|105031183|105021067|105030732|105017913|105030530|105029375|105019714|105018127|105005682|105016113|105008126|105008843|105030111|105016498|105027294|105011397|105017888|105027924|105015143|105006268|105029876|105013321|105006761|105019946	http://www.genome.jp/kegg-bin/show_pathway?els04512/els:105030111%09red/els:105017888%09red/els:105029876%09red/els:105027924%09red/els:105022289%09red/els:105017913%09red/els:105006761%09red/els:105019946%09red/els:105018127%09red/els:105008843%09red/els:105005682%09red/els:105027294%09red/els:105011397%09red/els:105006268%09red/els:105030530%09red/els:105031183%09red/els:105030732%09red/els:105…
Cell adhesion molecules (CAMs)	KEGG PATHWAY	els04514	54	267	8.29774694284e-07	4.25927913467e-05	105020722|105018952|105023213|105010382|106024887|114828690|105014007|105013516|105026987|105024872|114829740|105007688|105011701|105016390|105021842|105006738|109615257|105025721|105025657|105028598|105005787|105028866|105015441|105009232|105008041|105023220|105009518|105012897|105010909|105024553|105016930|105027294|105027825|105017684|105010317|105028780|105027538|105011377|106023756|117594959…	http://www.genome.jp/kegg-bin/show_pathway?els04514/els:105026987%09red/els:105009518%09red/els:105007688%09red/els:105018952%09red/els:105010034%09red/els:105019665%09red/els:105019989%09red/els:105011701%09red/els:105028584%09red/els:105011872%09red/els:105025657%09red/els:105030020%09red/els:105027538%09red/els:105014007%09red/els:105020722%09red/els:105023213%09red/els:105015441%09red/els:105…
Cardiac muscle contraction	KEGG PATHWAY	els04260	24	147	0.00943729726613	0.0736109186758	105020378|105010959|105025867|109614661|105029133|105017930|105006991|105012567|105006374|105025527|105023097|105026314|105031374|105025293|105031192|105013014|105028363|105014015|105019649|105026817|105008776|105027304|105025419|105024130	http://www.genome.jp/kegg-bin/show_pathway?els04260/els:105026314%09red/els:105006374%09red/els:105012566%09red/els:105020378%09red/els:105029133%09red/els:105009439%09red/els:105019649%09red/els:105025867%09red/els:105027304%09red/els:105031374%09red/els:105010959%09red/els:105025419%09red/els:105026817%09red/els:105023097%09red/els:105017930%09red/els:105024130%09red/els:105028363%09red/els:105…
Calcium signaling pathway	KEGG PATHWAY	els04020	70	321	1.50690841491e-09	2.35077712726e-07	105011947|109614602|105010959|105026228|106024317|105010010|105008738|105012190|105016195|105008418|105023045|105029501|105008655|105024153|105019863|105016834|105026579|105017520|105022523|105017428|105006374|105013964|105018654|105008290|105025293|105024702|105025527|105023619|105008776|105025839|105007863|105023097|105028459|114840956|105020771|105027040|105009144|105020186|105021074|105029133…	http://www.genome.jp/kegg-bin/show_pathway?els04020/els:105031580%09red/els:105023619%09red/els:105016806%09red/els:105013466%09red/els:105008816%09red/els:105005870%09red/els:105026579%09red/els:105028459%09red/els:105029501%09red/els:105024655%09red/els:114840700%09red/els:105010959%09red/els:105010896%09red/els:105012190%09red/els:105006625%09red/els:105008115%09red/els:105009144%09red/els:105…
Apelin signaling pathway	KEGG PATHWAY	els04371	34	203	0.00162336913508	0.0194804	105011947|105010959|105022267|105008738|105012315|105030947|105016191|105012567|105017428|105017520|105013925|105006374|105022109|105013596|105023699|105028671|105012809|105025527|105023619|105018411|105028459|105018654|105021234|105025293|105027040|105021646|105012108|105011359|105013409|105028363|105028269|105017175|105026817|105022141	http://www.genome.jp/kegg-bin/show_pathway?els04371/els:105023699%09red/els:105006374%09red/els:105012566%09red/els:105010959%09red/els:105022267%09red/els:105022109%09red/els:105012315%09red/els:105025293%09red/els:105018654%09red/els:105026817%09red/els:105013925%09red/els:105022141%09red/els:105017520%09red/els:105028363%09red/els:105017175%09red/els:105028459%09red/els:105017428%09red/els:105…
AGE-RAGE signaling pathway in diabetic complications	KEGG PATHWAY	els04933	27	166	0.0064598832141	0.0559856545222	105013349|105031183|105031624|105030718|105028214|105012809|105017520|105022523|105013964|105024545|105013596|109615257|105019714|105026926|114829740|105023458|105027026|105020225|105031053|105021234|105012469|105021568|105008843|105011377|105023553|105023521|105016498	http://www.genome.jp/kegg-bin/show_pathway?els04933/els:105012469%09red/els:105028214%09red/els:105023521%09red/els:105013964%09red/els:114829740%09red/els:105017520%09red/els:105031183%09red/els:105023458%09red/els:105008843%09red/els:105024545%09red/els:105011377%09red/els:105013596%09red/els:105012809%09red/els:105020225%09red/els:105031624%09red/els:105031053%09red/els:105019714%09red/els:105…
Adrenergic signaling in cardiomyocytes	KEGG PATHWAY	els04261	48	250	1.099199957e-05	0.000342950386585	105011947|105010959|105017520|105020378|105029133|105022286|105008738|105025319|105021234|105006991|105012567|105030614|105022927|105012354|105017175|105025293|105006374|105018654|105011546|105023699|109614661|105012809|105025527|105023619|105007863|105023097|105020771|105020225|105008776|105026314|105031374|105018411|105024420|105031192|105005870|105021646|105012108|105014015|105021568|105016806…	http://www.genome.jp/kegg-bin/show_pathway?els04261/els:105026314%09red/els:105023699%09red/els:105016806%09red/els:105006374%09red/els:105012566%09red/els:105020378%09red/els:105005870%09red/els:105009439%09red/els:105019649%09red/els:105012354%09red/els:105010959%09red/els:105018464%09red/els:105031374%09red/els:105025419%09red/els:105018654%09red/els:105016205%09red/els:105026817%09red/els:105…
Adherens junction	KEGG PATHWAY	els04520	28	125	7.68636548689e-05	0.00149884126994	105011872|105007310|105013575|105007432|105010317|105014125|105026987|105014025|105019433|105017776|105025721|105012809|105028598|105023109|105009232|105020989|105005877|105012109|105017961|105019998|105030419|105021072|105017470|105012979|105023521|106024783|105013596|117594696	http://www.genome.jp/kegg-bin/show_pathway?els04520/els:105030419%09red/els:105026987%09red/els:105017961%09red/els:105005877%09red/els:105019433%09red/els:105011872%09red/els:105020989%09red/els:105014125%09red/els:105010317%09red/els:105023521%09red/els:105017776%09red/els:105014025%09red/els:105021072%09red/els:105012979%09red/els:105013575%09red/els:105012109%09red/els:105013596%09red/els:105…
ABC transporters	KEGG PATHWAY	els02010	12	50	0.00514285156723	0.0471932261463	105023325|105022596|105005797|105021865|105020625|105025812|105030992|105029780|105025053|105016142|105029518|105027980	http://www.genome.jp/kegg-bin/show_pathway?els02010/els:105030992%09red/els:105025053%09red/els:105005797%09red/els:105023325%09red/els:105021865%09red/els:105020625%09red/els:105022596%09red/els:105016142%09red/els:105025812%09red/els:105029780%09red/els:105029518%09red/els:105027980%09red
--------------------
#Term	Database	ID	Input number	Background number	P-Value	Corrected P-Value	Input	KEGG_ID/KO	Entrez_ID	Hyperlink
--------------------
#Term	Database	ID	Input number	Background number	P-Value	Corrected P-Value	Input	KEGG_ID/KO	Entrez_ID	Hyperlink
--------------------
